# Supplementary material for: LMAS: evaluating metagenomic short de novo assembly methods through defined communities
Source: Gigascience. 2022 Dec 28;12:giac122. doi: 10.1093/gigascience/giac122 (PMC9795473; doi:10.1093/gigascience/giac122)
Supplement: giac122_Supplemental_Files [file giac122_supplemental_files.zip]

Archive with 2 entries (2 files):
- LMAS Supplemental Material - GigaScience - tracked changes.docx
- LMAS Supplemental Material - Tables - revision.xlsx
