# Supplementary material for: LMAS: evaluating metagenomic short de novo assembly methods through defined communities
Source: Gigascience. 2022 Dec 28;12:giac122. doi: 10.1093/gigascience/giac122 (PMC9795473; doi:10.1093/gigascience/giac122)
Supplement: giac122_Supplemental_Files [file giac122_supplemental_files.zip › LMAS Supplemental Material - Tables - revision.xlsx]

## Sheet: Table S1
Table S1: Tools available for the de novo assembly of prokaryotic genomes.
Name	Year of publication	Reference	Method	Explicit for metagenomics	Description	Source code	Date of last release*	Docker container	Included in the benchmark
MetaSPAdes	2017	https://dx.doi.org/10.1101%2Fgr.213959.116	dBg (multiple k-mer values)	yes	MetaSPAdes is a specific metagenomic pipeline built on top of SPAdes. It constructs the de Bruijn graph of all reads using SPAdes, transforms it into the assembly graph using various graph simplification procedures, and reconstructs paths in the assembly graph that correspond to long genomic fragments within a metagenome.	https://github.com/ablab/spades/	2021-07-23	cimendes/spades:3.15.3-1	yes
SPAdes	2012	https://dx.doi.org/10.1089%2Fcmb.2012.0021	dBg (multiple k-mer values)	no	A tool aiming to resolve uneven coverage in single cell genome data through multiple k-mer sizes of De Brujin graphs. It starts with the smallest k-mer size and and adds hypotetical k-mers to connect graph.	https://github.com/ablab/spades/	2021-07-23	cimendes/spades:3.15.3-1	yes
minia	2013	https://doi.org/10.1186/1748-7188-8-22	dBg (single k-mer value)	no	The assembly is performed on a data structure based on unitigs produced by the BCALM software and using graph simplifications that are heavily inspired by the SPAdes assembler.	https://github.com/GATB/minia	2021-05-26	cimendes/minia:3.2.6-1	yes
Unicycler	2017	https://doi.org/10.1371/journal.pcbi.1005595	dBg (multiple k-mer values)	no	Assembly pipeline for bacterial genomes. It can assemble Illumina-only read sets where it functions as a SPAdes-optimiser.	https://github.com/rrwick/Unicycler	2021-05-03	cimendes/unicycler:0.4.9-1	yes
Abyss	2017	http://doi.org/10.1101/gr.214346.116	dBg (single k-mer value)	no	ABySS is a de novo sequence assembler intended for short paired-end reads and genomes of all sizes. It follows the model of minia, wherein a probabilistic Bloom filter representation is used to encode the de Bruijn graph, reducing memory requirements for de novo assembly	https://github.com/bcgsc/abyss	2021-04-22	cimendes/abyss:2.3.1-1	yes
SKESA	2018	https://doi.org/10.1186/s13059-018-1540-z	dBg (multiple k-mer values)	no	Skesa was designed for assembling reads of microbial genomes sequenced using Illumina. The heuristics used are designed to reduce the effect of low-level contamination and strand specific errors in Illumina sequencing on the quality of the assembly.	https://github.com/ncbi/SKESA/releases	2021-04-02	cimendes/skesa:2.5.0-1	yes
MetaHipMer 2	2018	https://doi.org/10.1109/SC.2018.00013	dBg (multiple k-mer values)	yes	MetaHipMer pipeline, a high-quality and high-performance metagenome assembler that employs an iterative de Bruijn graph approach. MetaHipMer leverages a specialized scaffolding algorithm that produces long scaffolds and accommodates the idiosyncrasies of metagenomes.	https://bitbucket.org/berkeleylab/mhm2	2020-10-13	cimendes/mhm2:v2.0.0-65-gaad446d-generic	yes
GATBMiniaPipeline	unpublished	unpublished	dBg (multiple k-mer values)	yes	The pipeline consists of Bloocoo for error correction, minia 3 for contigs assembly, which is based on the BCALM2 assembler, and the BESST for scaffolding. It was developed to extend Minia assembler to use multiple k-mer values.	https://github.com/GATB/gatb-minia-pipeline	2020-07-31	cimendes/gatb-minia-pipeline:31.07.2020-1	yes
MEGAHIT	2015	https://doi.org/10.1093/bioinformatics/btv033	dBg (multiple k-mer values)	yes	MEGAHIT is a de novo assembler for assembling large and complex metagenomics data in a time- and cost-efficient manner. It makes use of succinct de Bruijn graph, with a a multiple k-mer size strategy. In each iteration, MEGAHIT cleans potentially erroneous edges by removing tips, merging bubbles and removing low local coverage edges,specially useful for metagenomics which suffers from non-uniform…	https://github.com/voutcn/megahit	2019-10-15	cimendes/megahit-assembler:1.2.9-1	yes
VelvetOptimizer	unpublished	unpublished	dBg (single k-mer value)	no	The VelvetOptimiser is designed to as a wrapper script for the Velvet assembler and to assist with optimising the assembly. It searches a supplied hash value range for the optimum, estimates the expected coverage and then searches for the optimum coverage cutoff. It uses Velvet's internal mechanism for estimating insert lengths for paired end libraries. It can optimise the assemblies by either th…	https://github.com/tseemann/VelvetOptimiser	2017-08-03	cimendes/velvetoptimiser:2.2.6-1	yes
PANDAseq	2012	https://doi.org/10.1186/1471-2105-13-31	OLC	no	PANDASEQ is a program to align Illumina reads, optionally with PCR primers embedded in the sequence, and reconstruct an overlapping sequence	https://github.com/neufeld/pandaseq	2017-03-03	cimendes/pandaseq:2.11-1	no*
IDBA-UD	2012	https://doi.org/10.1093/bioinformatics/bts174	dBg (multiple k-mer values)	yes	it's an assembler for assembling reads from single-cell sequencing or metagenomic sequencing technologies with uneven sequencing depths. It employs multiple depth relative thresholds to remove erroneous k-mers in both low-depth and high-depth regions. The technique of local assembly with paired-end information is used to solve the branch problem of low-depth short repeat regions. To speed up the …	https://github.com/loneknightpy/idba	2016-07-11	cimendes/idba:31.12.2016-3	yes
Velour	2011	http://hdl.handle.net/2142/24291	dBg (single k-mer value)	no	Velour avoids the large memory requirement exhibited by other assemblers by intelligently but efficiently caching portions of the assembly process on disk. Despite this memory optimization, the solution quality does not suffer and remains comparable to other popular assemblers	https://github.com/jjcook/velour	2016-05-13	NA	no
BBAP	2017	https://dx.doi.org/10.1186%2Fs12859-017-1630-z	OLC	yes	Assembly pipeline for the assembly of highly polymorphic metagenomic NGS data sets through a unique BLAST-based greedy algorithm.	http://homepage.ntu.edu.tw/~youylin/BBAP.html	2015-12-01	NA	no
Metassembler	2015	https://doi.org/10.1186/s13059-015-0764-4	OLC	yes	Metassembler combines multiple whole genome de novo assemblies into a combined consensus assembly using the best segments of the individual assemblies.	https://sourceforge.net/projects/metassembler/	2015-06-23	NA	no
SoapDeNovo2	2012	https://doi.org/10.1186/2047-217X-1-18	dBg (single k-mer value)	no	SOAPdenovo2 is made up of six modules that handle read error correction, de Bruijn graph construction, contig assembly, paired-end reads mapping, scaffold construction, and gap closure.	https://sourceforge.net/projects/soapdenovo2/	2015-03-17	NA	no
MetaVelvet-SL	2015	https://dx.doi.org/10.1093%2Fdnares%2Fdsu041	dBg (single k-mer value)	yes	This De Brujin graph assembler is similar to MetaVelvet, assemblying data by populating a structure estimated from the coverage of nodes (poisson distributions). The De Brujin graph is partitioned into hypothetical subgraphs (possible different species) using these distributions as a guide. Differently from MetaVelvet, MetaVelvet-SL identifies chimeric contigs though a support-vector machine (SVM…	http://metavelvet.dna.bio.keio.ac.jp/MSL.html	2015-01-01	NA	no
Velvet	2008	https://dx.doi.org/10.1101%2Fgr.074492.107	dBg (single k-mer value)	no	Velvet manipulates these de Bruijn graphs efficiently to both eliminate errors and resolve repeats. These two tasks are done separately: first, the error correction algorithm merges sequences that belong together, then the repeat solver separates paths sharing local overlaps.	https://www.ebi.ac.uk/~zerbino/velvet/	2014-08-15	NA	no
Ray	2010	https://dx.doi.org/10.1089%2Fcmb.2009.0238	dBg (single k-mer value)	no	A de Bruijn graph de novo assembler that defines specific subsequences, called seeds, and for each of them, the algorithm extends it into a contig. Defined heuristics control the extension process in such a way that the process is stopped if, at some point, the family of reads does not clearly indicate the direction of the extension.	https://sourceforge.net/projects/denovoassembler/files/	2014-02-12	NA	no
Ray Meta	2012	https://doi.org/10.7717/peerj.196	dBg (single k-mer value)	yes	An extension of the Ray assembler, it applies no graph partitioning nor use a single peak for k-mer coverage, mean, and peak coverage are specific for each seed path. It employs heuristics-based graph transversal and graph is coloured according to an expected taxonomic profile.	https://sourceforge.net/projects/denovoassembler/files/	2014-02-12	NA	no
PRICE	2013	https://dx.doi.org/10.1534%2Fg3.113.005967	Hybrid (single k-mer value)	yes	Targeted assembly strategy involved iteratively repeated execution of three steps: (1) for each seed contig, identification of a subset of data that could be assembled to expand the seed contig; (2) performance of an assembly on each seeded dataset; and (3) elimination of redundancy from the products of individual assembly jobs through performance of a meta-assembly on those products	https://sourceforge.net/projects/pricedenovo/	2013-05-08	NA	no
xGenovo	2013	https://peerj.com/articles/196/	OLC	yes	Extended Genovo by adding a bonus parameter in the Chinese Restaurant Process used to get prior accounts for the unknown number of genomes in the sample, intending for a pair of reads to be in the same contig as an effort to solve chimera contig case. Use of relative distance for the number of trials in the symmetric geometric distribution instead of using distance between the offset and the cent…	http://xgenovo.dna.bio.keio.ac.jp/download	2013-01-01	NA	no
MetaVelvet	2012	https://dx.doi.org/10.1093%2Fnar%2Fgks678	dBg (single k-mer value)	yes	A modified and extended version of the single-genome and de Bruijn-graph based assembler, Velvet, for de novo metagenomic assembly. A decomposing de Bruijn graph constructed from mixed short reads into individual sub-graphs. Building scaffolds is based on every decomposed de Bruijn sub-graph as isolated species genome.	http://metavelvet.dna.bio.keio.ac.jp/src/	2012-05-29	NA	no
Meraculous	2011	https://doi.org/10.1371/journal.pone.0023501	dBg (single k-mer value)	no	Meraculous relies on an efficient and conservative traversal of the subgraph of the k-mer (deBruijn) graph of oligonucleotides with unique high quality extensions in the dataset, avoiding an explicit error correction step as used in other short-read assemblers.	ftp://ftp.jgi-psf.org/pub/JGI data/meraculous/	2011-09-20	NA	no
Genovo	2010	https://doi.org/10.1007/978-3-642-12683-3 22	OLC	yes	Genovo implements a Chinese restaurant process prior that accounts for the unknown number of genomes in the sample. Inference is made by applying a series of hill-climbing steps iteratively until convergence.	https://cs.stanford.edu/genovo	Unknown	NA	no
* PandaSeq was removed due to implementation errors

## Sheet: Table S2
Table S2: Comparison of metrics and features of LMAS with QUAST and MetaQUAST.
Component	Description	Present in LMAS	Present in QUAST	Present in metaQUAST
Assembly Component
Support for multiple references	Multiple reference replicon sequences can be passed as input.	Yes	No	Yes
Assembly in parallel of input samples	Input samples are assembled in parallel, resources permitting, under the same conditions.	Yes	No	No
Filter assemblies my minimum contig size	Assembled sequences are filtered for a user-provided minimum sequence length	Yes	Yes	Yes
Computational Performance Metrics
Collect computational statistics per assembler	Collect metrics on average run-time, CPU usage, maximum peak memory usage, average data read and average data written by assembler.	Yes	No	No
Dockerfile availability	Direct link to the containers in which each assembler is executed.	Yes	No	No
Global Metrics
General contig information	The total number of contigs, bases, and maximum sequence length in the assembly.	Yes	Yes	Yes
	Number of uncalled bases.	Yes	Yes	Yes
	Percentage of mapped reads to the assembly.	Yes	No	No
	Distribution of contig lenghts and unmapped contigs.	Yes	Partly1	Partly1
	Distribution gap sizes.	Yes	No	No
Contiguity	Nx, with the sequence length of the shortest contig at x % of the total assembly length.	Yes	Yes	Yes
Misassemblies	Number and classification of misassembled contigs.	Yes	Yes	Yes
	Number of misassembly events.	Yes	Yes	Yes
Cumulative plots	Number of bases, complete genes and operons in the first x contigs, as x varies from zero to the number of contigs.	No	Yes	No
GC Content	Distribution of GC content in the contigs.	No	Yes	No
Per Reference Metrics
General contig information	The total number of contigs, bases, and maximum sequence length of the contigs that align to the reference replicon.	Yes	Yes	Yes
COMPASS	Breadth of coverage and multiplicity of the contigs that align to the reference replicon.	Yes	Yes2	Yes2
	Validity and parsimony of the contigs that align to the reference replicon.	Yes	No	No
Contiguity	LSA, representing the longest single alignment between the assembly and the reference, relative to the reference replicon.	Yes	No	No
	NAx, with the sequence length of the shortest contig at x % of the contigs that align to the reference replicon.	Yes	Yes	Yes
	NGx, with the sequence length for which the collection of aligned contigs of that length or longer covers at least x % of the sequence of the reference.	Yes	Yes	Yes
	Lx, with the minimal number of contigs that cover x % of the sequence of the reference.	Yes	Yes	Yes
Identity	Ratio of identical basepairs and lowest scoring contig of the contigs that align to the reference replicon.	Yes	No	No
	Phred-like score per contig, per assembler. Location of gaps and substitutions in comparison to the reference sequence.	Yes	No	No
Misassembly	Number of misassembled contigs that align to the reference replicon and their location in the reference sequence.	Yes	Yes	Yes
	Number of misassembly events in the contigs that align to the reference replicon	Yes	Yes	Yes
GC Content	Distribution of GC content in the contigs that align to the reference replicon.	No	Yes	Yes
Contig alignment plots	Alignment of contigs to the reference sequence.	No	Yes	Yes
	Location of non-covered bases and substitutions in the reference sequence.	Yes	No	No
	Positions of alignment blocks of misassembled contigs in the reference sequence.	Yes	No	No
1 Number of unmapped contigs is indicated
2 Refered as Genome fraction and duplication ratio respectively

## Sheet: Table S3
Table S3: The ZymoBIOMICS Microbial Community Standard datasets.
Sample Name	Distribution	Error Model	Read Length (bp)	Read Pairs (M)
ENN	Even	None	150	8.5
EMS	Even	Illumina MiSeq	150	8.5
ERR2984773	Even	Real MiSeq Sample	150	8.5
LNN	Log	None	100	47.5
LHS	Log	Illumina HiSeq	100	47.5
ERR2935805	Log	Real HiSeq Sample	100	47.5

## Sheet: Table S4
Table S4: Microbial composition of the ZymoBIOMICS microbial community standard dataset with Even and Logarithmic distribution of species.
Species	Genome Size	Even Distributed				Log Distributed
		Genome Copy (%)	Abundance (%)	Depth of Coverage (x)	Read Pairs Number	Genome Copy (%)	Abundance (%)	Depth of Coverage (x)	Read Pairs Number
Listeria monocytogenes	2992342	13.9	0.140154	123.45	1231353	94.9579	0.949582	3035.81	45420941
Pseudomonas aeruginosa	6792330	3.38973	0.0338973	23.87	540378	4.207	0.04207	59.253	2012314
Bacillus subtilis	4045677	5.72364	0.0572364	67.66	912441	0.701166	0.00701166	16.58	335386
Escherichia coli	4765434	4.72339	0.0472339	47.4	752986	0.0580966	0.000580966	1.166	27789
Escherichia coli plasmid	110007	0.0238424	0.000238424	10.37	3801	0.000293256	2.93256e-06	0.255	140
Salmonella enterica	4759746	4.83453	0.0483453	48.58	770703	0.0590983	0.000590983	1.188	28268
Lactobacillus fermentum	1905333	12.003	0.12003	301.28	1913469	0.015025	0.00015025	0.754	7187
Enterococcus faecalis	2845392	8.11312	0.0811312	136.36	1293363	0.00100167	1.00167e-05	0.034	479
Staphylococcus aureus	2718780	8.44653	0.0844653	148.58	1346515	0.000100167	1.00167e-06	0.004	48
Staphylococcus aureus plasmid 1	6337	0.11258	0.00113515	472.14	9973	7.41895e-07	7.41895e-09	0.001	0
Staphylococcus aureus plasmid 2	2216	0.0435827	0.000439444	522.68	3861	1.44959e-07	1.44959e-09	0.001	0
Staphylococcus aureus plasmid 3	2993	0.0777578	0.000784032	690.44	6888	1.79512e-07	1.79512e-09	0.001	0

## Sheet: Table S5
Table S5: Global quality metrics variation in three LMAS runs for sample ENN per assembler.
Assembler	Type	Algorithm	Failed assemblies	Original assembly						Filtered Assembly (minimum contig size of 1000 basepairs)
				Contigs	Basepairs	Largest contig size (basepairs)	N50 (basepairs)	Uncalled bases (Ns)	Mapped reads (%)	Contigs	Basepairs	N50 (basepairs)	Uncalled bases (Ns)	Mapped reads (%)	Misassembled contigs	Misassembly events
ABySS	Single k-mer De Bruijn graph	Genomic	0	32429.67 [32428;32431]	34563814.33 [34563647;34563949]	841100.0 [841100;841100]	124246.0 [124246;124246]	882.0 [881;883]	98.63 [98;98]	498.0 [497;499]	30988179.33 [30988165;30988200]	138706.0 [138706;138706]	882.0 [881;883]	98.12 [98;98]	2.0 [2;2]	3.0 [3;3]
GATBMiniaPipeline	Multiple k-mer De Bruijn graph	Metagenomic	0	943.0 [943;943]	30509406.0 [30509406;30509406]	768585.0 [768585;768585]	121957.0 [121957;121957]	0.0 [0;0]	98.94 [98;98]	657.0 [657;657]	30343348.0 [30343348;30343348]	122545.0 [122545;122545]	0.0 [0;0]	98.14 [98;98]	1.0 [1;1]	1.0 [1;1]
IDBA-UD	Multiple k-mer De Bruijn graph	Metagenomic	0	1829.0 [1829;1829]	30408932.0 [30408932;30408932]	468323.0 [468323;468323]	61771.67 [61704;61907]	0.0 [0;0]	98.64 [98;98]	1254.0 [1254;1254]	30145929.0 [30145929;30145929]	63178.0 [63178;63178]	0.0 [0;0]	97.3 [97;97]	13.0 [13;13]	22.0 [22;22]
MEGAHIT	Multiple k-mer De Bruijn graph	Metagenomic	0	979.0 [979;979]	30599098.0 [30599036;30599129]	768640.0 [768640;768640]	171540.0 [171540;171540]	0.0 [0;0]	99.05 [99;99]	518.0 [518;518]	30418686.0 [30418624;30418717]	171540.0 [171540;171540]	0.0 [0;0]	98.65 [98;98]	10.0 [10;10]	21.0 [21;21]
MetaHipMer2	Multiple k-mer De Bruijn graph	Metagenomic	0	884.33 [884;885]	30381398.67 [30381152;30381792]	468375.0 [468375;468375]	106383.0 [106383;106383]	0.0 [0;0]	98.03 [98;98]	712.0 [712;712]	30262824.0 [30262824;30262824]	106637.0 [106637;106637]	0.0 [0;0]	97.25 [97;97]	0.0 [0;0]	0.0 [0;0]
metaSPAdes	Multiple k-mer De Bruijn graph	Metagenomic	0	761.0 [761;761]	30482042.0 [30482042;30482042]	917726.0 [917726;917726]	208969.0 [208969;208969]	0.0 [0;0]	98.77 [98;98]	365.0 [365;365]	30402517.0 [30402517;30402517]	208969.0 [208969;208969]	0.0 [0;0]	98.28 [98;98]	1.0 [1;1]	3.0 [3;3]
minia	Single k-mer De Bruijn graph	Genomic	0	16748.33 [16748;16749]	30649478.33 [30648944;30649850]	161812.0 [161812;161812]	17967.0 [17967;17967]	0.0 [0;0]	95.93 [95;95]	3574.0 [3574;3574]	28218361.0 [28218335;28218378]	20782.0 [20782;20782]	0.0 [0;0]	92.16 [92;92]	0.0 [0;0]	0.0 [0;0]
SKESA	Multiple k-mer De Bruijn graph	Genomic	0	1269.0 [1269;1269]	30249132.0 [30249132;30249132]	632013.0 [632013;632013]	73839.0 [73839;73839]	0.0 [0;0]	97.95 [97;97]	891.0 [891;891]	30064811.0 [30064811;30064811]	74138.0 [74138;74138]	0.0 [0;0]	97.24 [97;97]	9.0 [9;9]	18.0 [18;18]
SPAdes	Multiple k-mer De Bruijn graph	Genomic	0	2628.0 [2628;2628]	30664883.0 [30664883;30664883]	850176.0 [850176;850176]	206515.0 [206515;206515]	0.0 [0;0]	98.7 [98;98]	412.0 [412;412]	30354786.0 [30354786;30354786]	208991.0 [208991;208991]	0.0 [0;0]	98.28 [98;98]	0.0 [0;0]	0.0 [0;0]
Unicycler	Multiple k-mer De Bruijn graph	Genomic	0	656.0 [656;656]	30301867.0 [30301867;30301867]	1303875.0 [1303875;1303875]	245050.0 [245050;245050]	0.0 [0;0]	98.46 [98;98]	334.0 [334;334]	30188943.0 [30188943;30188943]	245050.0 [245050;245050]	0.0 [0;0]	97.61 [97;97]	0.0 [0;0]	0.0 [0;0]
VelvetOptimiser	Multiple k-mer De Bruijn graph	Genomic	0	11069.0 [11069;11069]	30526291.0 [30526291;30526291]	847777.0 [847777;847777]	29176.0 [29176;29176]	4383.0 [4383;4383]	95.85 [95;95]	3035.0 [3035;3035]	28467054.0 [28467054;28467054]	33291.0 [33291;33291]	4383.0 [4383;4383]	92.22 [92;92]	6.0 [6;6]	11.0 [11;11]

## Sheet: Table S6
Table S6: Global quality metrics variation in three LMAS runs for sample EMS per assembler.
Assembler	Type	Algorithm	Failed assemblies	Original assembly						Filtered Assembly (minimum contig size of 1000 basepairs)
				Contigs	Basepairs	Largest contig size (basepairs)	N50 (basepairs)	Uncalled bases (Ns)	Mapped reads (%)	Contigs	Basepairs	N50 (basepairs)	Uncalled bases (Ns)	Mapped reads (%)	Misassembled contigs	Misassembly events
ABySS	Single k-mer De Bruijn graph	Genomic	0	32429.67 [32428;32431]	34563814.33 [34563647;34563949]	841100.0 [841100;841100]	124246.0 [124246;124246]	882.0 [881;883]	98.63 [98;98]	498.0 [497;499]	30988179.33 [30988165;30988200]	138706.0 [138706;138706]	611.33 [610;612]	98.12 [98;98]	2.0 [2;2]	3.0 [3;3]
GATBMiniaPipeline	Multiple k-mer De Bruijn graph	Metagenomic	0	943.0 [943;943]	30509406.0 [30509406;30509406]	768585.0 [768585;768585]	121957.0 [121957;121957]	0.0 [0;0]	98.94 [98;98]	657.0 [657;657]	30343348.0 [30343348;30343348]	122545.0 [122545;122545]	0.0 [0;0]	98.14 [98;98]	1.0 [1;1]	1.0 [1;1]
IDBA-UD	Multiple k-mer De Bruijn graph	Metagenomic	0	1829.0 [1829;1829]	30408932.0 [30408932;30408932]	468323.0 [468323;468323]	61771.67 [61704;61907]	0.0 [0;0]	98.64 [98;98]	1254.0 [1254;1254]	30145929.0 [30145929;30145929]	63178.0 [63178;63178]	0.0 [0;0]	97.3 [97;97]	13.0 [13;13]	22.0 [22;22]
MEGAHIT	Multiple k-mer De Bruijn graph	Metagenomic	0	979.0 [979;979]	30599098.0 [30599036;30599129]	768640.0 [768640;768640]	171540.0 [171540;171540]	0.0 [0;0]	99.05 [99;99]	518.0 [518;518]	30418686.0 [30418624;30418717]	171540.0 [171540;171540]	0.0 [0;0]	98.65 [98;98]	10.0 [10;10]	21.0 [21;21]
MetaHipMer2	Multiple k-mer De Bruijn graph	Metagenomic	0	884.33 [884;885]	30381398.67 [30381152;30381792]	468375.0 [468375;468375]	106383.0 [106383;106383]	0.0 [0;0]	98.03 [98;98]	712.0 [712;712]	30262824.0 [30262824;30262824]	106637.0 [106637;106637]	0.0 [0;0]	97.25 [97;97]	0.0 [0;0]	0.0 [0;0]
metaSPAdes	Multiple k-mer De Bruijn graph	Metagenomic	0	761.0 [761;761]	30482042.0 [30482042;30482042]	917726.0 [917726;917726]	208969.0 [208969;208969]	0.0 [0;0]	98.77 [98;98]	365.0 [365;365]	30402517.0 [30402517;30402517]	208969.0 [208969;208969]	0.0 [0;0]	98.28 [98;98]	1.0 [1;1]	3.0 [3;3]
minia	Single k-mer De Bruijn graph	Genomic	0	16748.33 [16748;16749]	30649478.33 [30648944;30649850]	161812.0 [161812;161812]	17967.0 [17967;17967]	0.0 [0;0]	95.93 [95;95]	3574.0 [3574;3574]	28218361.0 [28218335;28218378]	20782.0 [20782;20782]	0.0 [0;0]	92.16 [92;92]	0.0 [0;0]	0.0 [0;0]
SKESA	Multiple k-mer De Bruijn graph	Genomic	0	1269.0 [1269;1269]	30249132.0 [30249132;30249132]	632013.0 [632013;632013]	73839.0 [73839;73839]	0.0 [0;0]	97.95 [97;97]	891.0 [891;891]	30064811.0 [30064811;30064811]	74138.0 [74138;74138]	0.0 [0;0]	97.24 [97;97]	9.0 [9;9]	18.0 [18;18]
SPAdes	Multiple k-mer De Bruijn graph	Genomic	0	2628.0 [2628;2628]	30664883.0 [30664883;30664883]	850176.0 [850176;850176]	206515.0 [206515;206515]	0.0 [0;0]	98.7 [98;98]	412.0 [412;412]	30354786.0 [30354786;30354786]	208991.0 [208991;208991]	0.0 [0;0]	98.28 [98;98]	0.0 [0;0]	0.0 [0;0]
Unicycler	Multiple k-mer De Bruijn graph	Genomic	0	656.0 [656;656]	30301867.0 [30301867;30301867]	1303875.0 [1303875;1303875]	245050.0 [245050;245050]	0.0 [0;0]	98.46 [98;98]	334.0 [334;334]	30188943.0 [30188943;30188943]	245050.0 [245050;245050]	0.0 [0;0]	97.61 [97;97]	0.0 [0;0]	0.0 [0;0]
VelvetOptimiser	Multiple k-mer De Bruijn graph	Genomic	0	11069.0 [11069;11069]	30526291.0 [30526291;30526291]	847777.0 [847777;847777]	29176.0 [29176;29176]	4383.0 [4383;4383]	95.85 [95;95]	3035.0 [3035;3035]	28467054.0 [28467054;28467054]	33291.0 [33291;33291]	4383.0 [4383;4383]	92.22 [92;92]	6.0 [6;6]	11.0 [11;11]

## Sheet: Table S7
Table S7: Global quality metrics variation in three LMAS runs for sample ERR2984773 per assembler.
Assembler	Type	Algorithm	Failed assemblies	Original assembly						Filtered Assembly (minimum contig size of 1000 basepairs)
				Contigs	Basepairs	Largest contig size (basepairs)	N50 (basepairs)	Uncalled bases (Ns)	Mapped reads (%)	Contigs	Basepairs	N50 (basepairs)	Uncalled bases (Ns)	Mapped reads (%)	Misassembled contigs	Misassembly events
ABySS	Single k-mer De Bruijn graph	Genomic	1	331860.0 [0;497797]	61139451.0 [0;91720949]	198658.0 [0;298093]	92.67 [0;139]	4.0 [0;7]	56.42 [0;84]	800.33 [0;1205]	20429844.33 [0;30657287]	35189.0 [0;52869]	98.67 [0;149]	53.74 [0;80]	1.33 [0;2]	3.33 [0;6]
GATBMiniaPipeline	Multiple k-mer De Bruijn graph	Metagenomic	0	5398.33 [5397;5400]	32809889.0 [32809112;32810830]	768462.0 [768462;768462]	102115.0 [102115;102115]	0.0 [0;0]	83.14 [83;83]	761.0 [761;761]	30564350.0 [30564302;30564396]	113162.0 [113162;113162]	0.0 [0;0]	82.23 [82;82]	1.0 [1;1]	2.0 [2;2]
IDBA-UD	Multiple k-mer De Bruijn graph	Metagenomic	0	20182.33 [20164;20194]	39776993.0 [39773020;39779384]	303329.0 [303329;303329]	20993.0 [20993;20993]	0.0 [0;0]	83.67 [83;83]	2654.0 [2654;2654]	31562689.67 [31562689;31562690]	29134.0 [29134;29134]	0.0 [0;0]	81.31 [81;81]	4.0 [4;4]	7.0 [7;7]
MEGAHIT	Multiple k-mer De Bruijn graph	Metagenomic	0	20614.0 [20614;20614]	41166407.0 [41166407;41166407]	1205839.0 [1205839;1205839]	88308.0 [88308;88308]	0.0 [0;0]	84.22 [84;84]	1447.0 [1447;1447]	32021766.0 [32021766;32021766]	149841.0 [149841;149841]	0.0 [0;0]	82.83 [82;82]	15.0 [15;15]	31.67 [31;32]
MetaHipMer2	Multiple k-mer De Bruijn graph	Metagenomic	0	19356.0 [19351;19361]	13179761.33 [13174826;13184199]	2964.0 [2964;2964]	658.67 [658;659]	0.0 [0;0]	25.5 [25;25]	1309.0 [1308;1310]	1600962.67 [1599587;1601911]	1176.0 [1175;1178]	0.0 [0;0]	3.96 [3;3]	0.0 [0;0]	0.0 [0;0]
metaSPAdes	Multiple k-mer De Bruijn graph	Metagenomic	0	61644.0 [61644;61644]	48964620.0 [48964620;48964620]	473277.0 [473277;473277]	42332.0 [42332;42332]	0.0 [0;0]	84.33 [84;84]	1689.0 [1689;1689]	31967753.0 [31967753;31967753]	95101.0 [95101;95101]	0.0 [0;0]	82.04 [82;82]	2.0 [2;2]	3.0 [3;3]
minia	Single k-mer De Bruijn graph	Genomic	0	67991.0 [67974;68012]	41186649.33 [41185696;41187744]	117945.0 [117945;117945]	7090.67 [7060;7106]	0.0 [0;0]	80.65 [80;80]	3980.33 [3978;3983]	28277982.0 [28276538;28279162]	15886.33 [15817;15930]	0.0 [0;0]	74.36 [74;74]	0.0 [0;0]	0.0 [0;0]
SKESA	Multiple k-mer De Bruijn graph	Genomic	0	1352.0 [1352;1352]	30430077.0 [30430077;30430077]	446163.0 [446163;446163]	76924.0 [76924;76924]	0.0 [0;0]	81.25 [81;81]	846.0 [846;846]	30211740.0 [30211740;30211740]	77870.0 [77870;77870]	0.0 [0;0]	80.51 [80;80]	0.0 [0;0]	0.0 [0;0]
SPAdes	Multiple k-mer De Bruijn graph	Genomic	0	39819.0 [39819;39819]	46535940.0 [46535940;46535940]	745370.0 [745370;745370]	53292.0 [53292;53292]	0.0 [0;0]	84.2 [84;84]	2049.0 [2049;2049]	32500826.0 [32500826;32500826]	99299.0 [99299;99299]	0.0 [0;0]	81.17 [81;81]	9.0 [9;9]	18.0 [18;18]
Unicycler	Multiple k-mer De Bruijn graph	Genomic	0	895.0 [895;895]	30592960.0 [30592960;30592960]	882182.0 [882182;882182]	191424.0 [191424;191424]	0.0 [0;0]	82.31 [82;82]	425.0 [425;425]	30432114.0 [30432114;30432114]	191424.0 [191424;191424]	0.0 [0;0]	81.6 [81;81]	2.0 [2;2]	4.0 [4;4]
VelvetOptimiser	Multiple k-mer De Bruijn graph	Genomic	0	585951.67 [539817;652127]	53882375.33 [52039194;57130377]	1384.0 [1157;1702]	88.67 [85;93]	0.0 [0;0]	2.51 [1;3]	25.67 [13;48]	28831.0 [13883;55137]	1089.33 [1039;1116]	361.33 [105;733]	0.0 [0;0]	0.0 [0;0]	0.0 [0;0]

## Sheet: Table S8
Table S8: Global quality metrics variation in three LMAS runs for sample LNN per assembler.
Assembler	Type	Algorithm	Failed assemblies	Original assembly						Filtered Assembly (minimum contig size of 1000 basepairs)
				Contigs	Basepairs	Largest contig size (basepairs)	N50 (basepairs)	Uncalled bases (Ns)	Mapped reads (%)	Contigs	Basepairs	N50 (basepairs)	Uncalled bases (Ns)	Mapped reads (%)	Misassembled contigs	Misassembly events
ABySS	Single k-mer De Bruijn graph	Genomic	0	44619.67 [44619;44621]	20132373.0 [20132244;20132631]	851314.0 [851314;851314]	9569.0 [9569;9569]	1345.67 [1345;1347]	99.85 [99;99]	1211.33 [1211;1212]	13573771.33 [13573734;13573790]	192306.0 [192306;192306]	400.0 [400;400]	98.9 [98;98]	0.0 [0;0]	0.0 [0;0]
GATBMiniaPipeline	Multiple k-mer De Bruijn graph	Metagenomic	0	693.0 [693;693]	13911109.33 [13910838;13911245]	632215.0 [632215;632215]	136741.0 [136741;136741]	0.0 [0;0]	99.72 [99;99]	219.0 [219;219]	13658336.0 [13658336;13658336]	140561.0 [140561;140561]	0.0 [0;0]	98.81 [98;98]	1.0 [1;1]	3.0 [3;3]
IDBA-UD	Multiple k-mer De Bruijn graph	Metagenomic	0	1987.0 [1987;1987]	14324862.33 [14324747;14324920]	585610.0 [585610;585610]	105808.0 [105808;105808]	0.0 [0;0]	99.69 [99;99]	261.0 [261;261]	13642314.0 [13642314;13642314]	108043.0 [108043;108043]	0.0 [0;0]	98.95 [98;98]	2.0 [2;2]	2.0 [2;2]
MEGAHIT	Multiple k-mer De Bruijn graph	Metagenomic	0	1842.0 [1842;1842]	14402555.0 [14402555;14402555]	1080013.0 [1080013;1080013]	203548.0 [203548;203548]	0.0 [0;0]	99.77 [99;99]	172.0 [172;172]	13704539.0 [13704539;13704539]	210993.0 [210993;210993]	0.0 [0;0]	99.69 [99;99]	1.0 [1;1]	2.0 [2;2]
MetaHipMer2	Multiple k-mer De Bruijn graph	Metagenomic	3	0.0 [0;0]	0.0 [0;0]	0.0 [0;0]	0.0 [0;0]	0.0 [0;0]	0.0 [0;0]	0.0 [0;0]	0.0 [0;0]	0.0 [0;0]	0.0 [0;0]	0.0 [0;0]	0.0 [0;0]	0.0 [0;0]
metaSPAdes	Multiple k-mer De Bruijn graph	Metagenomic	0	6700.0 [6700;6700]	15514698.0 [15514698;15514698]	850099.0 [850099;850099]	220609.0 [220609;220609]	0.0 [0;0]	99.8 [99;99]	139.0 [139;139]	13692577.0 [13692577;13692577]	239185.0 [239185;239185]	0.0 [0;0]	99.59 [99;99]	1.0 [1;1]	3.0 [3;3]
minia	Single k-mer De Bruijn graph	Genomic	0	15000.33 [15000;15001]	16401048.67 [16401028;16401090]	177038.0 [177038;177038]	26474.0 [26474;26474]	0.0 [0;0]	99.01 [99;99]	762.0 [762;762]	13501499.33 [13501498;13501500]	33550.0 [33550;33550]	0.0 [0;0]	97.53 [97;97]	2.0 [2;2]	4.0 [4;4]
SKESA	Multiple k-mer De Bruijn graph	Genomic	0	9514.0 [9514;9514]	8202941.0 [8202941;8202941]	59272.0 [59272;59272]	1155.0 [1155;1155]	0.0 [0;0]	95.1 [95;95]	1433.0 [1433;1433]	4470092.0 [4470092;4470092]	7385.0 [7385;7385]	0.0 [0;0]	91.77 [91;91]	12.0 [12;12]	23.0 [23;23]
SPAdes	Multiple k-mer De Bruijn graph	Genomic	0	7331.0 [7331;7331]	15606257.0 [15606257;15606257]	632639.0 [632639;632639]	122703.0 [122703;122703]	0.0 [0;0]	99.71 [99;99]	227.0 [227;227]	13640340.0 [13640340;13640340]	136684.0 [136684;136684]	0.0 [0;0]	99.59 [99;99]	0.0 [0;0]	0.0 [0;0]
Unicycler	Multiple k-mer De Bruijn graph	Genomic	0	185.0 [185;185]	11719230.0 [11719230;11719230]	847534.0 [847534;847534]	242687.0 [242687;242687]	0.0 [0;0]	99.23 [99;99]	112.0 [112;112]	11691061.0 [11691061;11691061]	242687.0 [242687;242687]	0.0 [0;0]	98.61 [98;98]	0.0 [0;0]	0.0 [0;0]
VelvetOptimiser	Multiple k-mer De Bruijn graph	Genomic	0	46900.0 [35804;69092]	19556159.33 [19514935;19638608]	570315.67 [15999;847474]	79254.0 [520;118621]	133957.33 [4932;198470]	96.91 [93;98]	1144.67 [209;3016]	11568509.67 [7334025;13685752]	141135.0 [2913;210246]	18653.33 [0;27980]	91.69 [79;97]	8.0 [0;12]	16.67 [0;25]

## Sheet: Table S9
Table S9: Global quality metrics variation in three LMAS runs for sample LHS per assembler.
Assembler	Type	Algorithm	Failed assemblies	Original assembly						Filtered Assembly (minimum contig size of 1000 basepairs)
				Contigs	Basepairs	Largest contig size (basepairs)	N50 (basepairs)	Uncalled bases (Ns)	Mapped reads (%)	Contigs	Basepairs	N50 (basepairs)	Uncalled bases (Ns)	Mapped reads (%)	Misassembled contigs	Misassembly events
ABySS	Single k-mer De Bruijn graph	Genomic	3	0.0 [0;0]	0.0 [0;0]	0.0 [0;0]	0.0 [0;0]	0.0 [0;0]	0.0 [0;0]	0.0 [0;0]	0.0 [0;0]	0.0 [0;0]	0.0 [0;0]	0.0 [0;0]	0.0 [0;0]	0.0 [0;0]
GATBMiniaPipeline	Multiple k-mer De Bruijn graph	Metagenomic	0	988.33 [988;989]	13638465.67 [13638386;13638625]	632215.0 [632215;632215]	90987.0 [90987;90987]	0.0 [0;0]	97.17 [97;97]	762.0 [762;762]	13507754.67 [13507672;13507796]	91722.0 [91722;91722]	0.0 [0;0]	96.81 [96;96]	2.0 [2;2]	6.0 [6;6]
IDBA-UD	Multiple k-mer De Bruijn graph	Metagenomic	0	1025.0 [1025;1025]	13791669.67 [13791669;13791670]	632213.0 [632213;632213]	104140.0 [99726;106347]	0.0 [0;0]	97.19 [97;97]	568.0 [568;568]	13601108.67 [13601100;13601126]	107465.0 [106347;108024]	0.0 [0;0]	96.96 [96;96]	2.0 [2;2]	5.0 [5;5]
MEGAHIT	Multiple k-mer De Bruijn graph	Metagenomic	0	767.0 [767;767]	13843596.0 [13843596;13843596]	632250.0 [632250;632250]	171359.0 [171359;171359]	0.0 [0;0]	97.29 [97;97]	327.0 [327;327]	13671964.0 [13671964;13671964]	171540.0 [171540;171540]	0.0 [0;0]	97.15 [97;97]	0.0 [0;0]	0.0 [0;0]
MetaHipMer2	Multiple k-mer De Bruijn graph	Metagenomic	3	0.0 [0;0]	0.0 [0;0]	0.0 [0;0]	0.0 [0;0]	0.0 [0;0]	0.0 [0;0]	0.0 [0;0]	0.0 [0;0]	0.0 [0;0]	0.0 [0;0]	0.0 [0;0]	0.0 [0;0]	0.0 [0;0]
metaSPAdes	Multiple k-mer De Bruijn graph	Metagenomic	0	2099.0 [2099;2099]	14157309.0 [14157309;14157309]	917728.0 [917728;917728]	193256.0 [193256;193256]	0.0 [0;0]	97.27 [97;97]	184.0 [184;184]	13672885.0 [13672885;13672885]	196786.0 [196786;196786]	0.0 [0;0]	97.18 [97;97]	1.0 [1;1]	3.0 [3;3]
minia	Single k-mer De Bruijn graph	Genomic	0	24660.67 [24654;24664]	15335005.0 [15334799;15335108]	163543.0 [163543;163543]	7727.0 [7727;7727]	0.0 [0;0]	91.09 [91;91]	2171.67 [2171;2172]	12921859.0 [12920975;12922301]	10582.0 [10582;10582]	0.0 [0;0]	81.99 [81;81]	0.0 [0;0]	0.0 [0;0]
SKESA	Multiple k-mer De Bruijn graph	Genomic	0	36.0 [36;36]	2957060.0 [2957060;2957060]	632013.0 [632013;632013]	351027.0 [351027;351027]	0.0 [0;0]	92.23 [92;92]	21.0 [21;21]	2950393.0 [2950393;2950393]	351027.0 [351027;351027]	0.0 [0;0]	92.0 [92;92]	0.0 [0;0]	0.0 [0;0]
SPAdes	Multiple k-mer De Bruijn graph	Genomic	0	31040.0 [31040;31040]	16214591.0 [16214591;16214591]	263645.0 [263645;263645]	46478.0 [46478;46478]	0.0 [0;0]	95.5 [95;95]	1526.0 [1526;1526]	13087777.0 [13087777;13087777]	69361.0 [69361;69361]	0.0 [0;0]	77.08 [77;77]	1.0 [1;1]	2.0 [2;2]
Unicycler	Multiple k-mer De Bruijn graph	Genomic	0	264.0 [264;264]	13324149.0 [13324149;13324149]	847572.0 [847572;847572]	192888.0 [192888;192888]	0.0 [0;0]	96.97 [96;96]	243.0 [243;243]	13315624.0 [13315624;13315624]	192888.0 [192888;192888]	0.0 [0;0]	96.41 [96;96]	5.0 [5;5]	10.0 [10;10]
VelvetOptimiser	Multiple k-mer De Bruijn graph	Genomic	0	222218.67 [185614;240521]	22199110.0 [22177532;22242266]	8619.33 [4146;17566]	141.0 [124;175]	0.0 [0;0]	5.95 [4;9]	1623.67 [817;3237]	2959214.67 [1087944;6701756]	1589.0 [1295;2177]	0.0 [0;0]	1.02 [0;2]	0.0 [0;0]	0.0 [0;0]

## Sheet: Table S10
Table S10: Global quality metrics variation in three LMAS runs for sample ERR2935805 per assembler.
Assembler	Type	Algorithm	Failed assemblies	Original assembly						Filtered Assembly (minimum contig size of 1000 basepairs)
				Contigs	Basepairs	Largest contig size (basepairs)	N50 (basepairs)	Uncalled bases (Ns)	Mapped reads (%)	Contigs	Basepairs	N50 (basepairs)	Uncalled bases (Ns)	Mapped reads (%)	Misassembled contigs	Misassembly events
ABySS	Single k-mer De Bruijn graph	Genomic	0	677855.33 [677853;677860]	78727988.67 [78727717;78728532]	88665.0 [88665;88665]	101.0 [101;101]	9.0 [9;9]	91.83 [91;91]	356.0 [356;356]	3150980.0 [3150980;3150980]	18568.0 [18568;18568]	0.0 [0;0]	79.03 [79;79]	0.0 [0;0]	0.0 [0;0]
GATBMiniaPipeline	Multiple k-mer De Bruijn graph	Metagenomic	0	6776.33 [6776;6777]	17140207.33 [17126362;17147130]	542997.0 [542997;542997]	55722.33 [55204;56759]	0.0 [0;0]	89.4 [89;89]	603.0 [603;603]	13905380.67 [13891328;13912407]	90393.0 [90095;90989]	0.0 [0;0]	88.9 [88;88]	0.67 [0;1]	1.33 [0;2]
IDBA-UD	Multiple k-mer De Bruijn graph	Metagenomic	0	14155.67 [14155;14156]	23587129.0 [23586883;23587252]	632213.0 [632213;632213]	51161.0 [51161;51161]	0.0 [0;0]	89.8 [89;89]	2725.0 [2725;2725]	17534580.0 [17534580;17534580]	113853.0 [113853;113853]	0.0 [0;0]	89.23 [89;89]	3.0 [3;3]	5.0 [5;5]
MEGAHIT	Multiple k-mer De Bruijn graph	Metagenomic	0	14172.0 [14172;14172]	24498566.0 [24498566;24498566]	768410.0 [768410;768410]	82249.0 [82249;82249]	0.0 [0;0]	89.76 [89;89]	3044.0 [3044;3044]	18552996.0 [18552996;18552996]	210993.0 [210993;210993]	0.0 [0;0]	89.5 [89;89]	1.0 [1;1]	2.0 [2;2]
MetaHipMer2	Multiple k-mer De Bruijn graph	Metagenomic	0	11970.67 [11966;11973]	15029445.33 [15029183;15029970]	14760.0 [14760;14760]	1515.67 [1515;1516]	0.0 [0;0]	84.35 [84;84]	5033.33 [5031;5038]	10257182.33 [10253731;10264085]	2174.67 [2170;2177]	0.0 [0;0]	73.91 [73;73]	0.0 [0;0]	0.0 [0;0]
metaSPAdes	Multiple k-mer De Bruijn graph	Metagenomic	0	26282.0 [26282;26282]	27822010.0 [27822010;27822010]	622107.0 [622107;622107]	3674.0 [3674;3674]	0.0 [0;0]	89.93 [89;89]	3392.0 [3392;3392]	18792639.0 [18792639;18792639]	87983.0 [87983;87983]	0.0 [0;0]	89.37 [89;89]	3.0 [3;3]	7.0 [7;7]
minia	Single k-mer De Bruijn graph	Genomic	0	37287.33 [37281;37300]	20758237.33 [20757924;20758864]	163543.0 [163543;163543]	7485.0 [7485;7485]	0.0 [0;0]	87.68 [87;87]	1464.0 [1463;1466]	13447286.0 [13446596;13448666]	18204.67 [18038;18288]	0.0 [0;0]	84.24 [84;84]	2.0 [2;2]	3.0 [3;3]
SKESA	Multiple k-mer De Bruijn graph	Genomic	0	8822.0 [8822;8822]	8818742.0 [8818742;8818742]	29155.0 [29155;29155]	1431.0 [1431;1431]	0.0 [0;0]	78.66 [78;78]	2889.0 [2889;2889]	5801439.0 [5801439;5801439]	2148.0 [2148;2148]	0.0 [0;0]	62.71 [62;62]	0.0 [0;0]	0.0 [0;0]
SPAdes	Multiple k-mer De Bruijn graph	Genomic	0	36214.0 [36214;36214]	29517365.0 [29517365;29517365]	847683.0 [847683;847683]	1972.0 [1972;1972]	0.0 [0;0]	87.24 [87;87]	4999.0 [4999;4999]	19595813.0 [19595813;19595813]	55465.0 [55465;55465]	0.0 [0;0]	57.93 [57;57]	572.0 [572;572]	1148.0 [1148;1148]
Unicycler	Multiple k-mer De Bruijn graph	Genomic	0	205.0 [205;205]	9747587.0 [9747587;9747587]	847580.0 [847580;847580]	256884.0 [256884;256884]	0.0 [0;0]	88.06 [88;88]	144.0 [144;144]	9725301.0 [9725301;9725301]	256884.0 [256884;256884]	0.0 [0;0]	87.48 [87;87]	0.0 [0;0]	0.0 [0;0]
VelvetOptimiser	Multiple k-mer De Bruijn graph	Genomic	0	525998.0 [525998;525998]	47958628.0 [47958628;47958628]	2044.0 [2044;2044]	88.0 [88;88]	0.0 [0;0]	1.39 [1;1]	340.0 [340;340]	409222.0 [409222;409222]	1180.0 [1180;1180]	0.0 [0;0]	0.02 [0;0]	0.0 [0;0]	0.0 [0;0]

[truncated: 20 more sheets: Table S11, Table S12, Table S13, Table S14, Table S15, Table S16, Table S17, Table S18, Table S19, Table S20, Table S21, Table S22, Table S23, Table S24, Table S25, Table S26, Table S27, Table S28, Table S29, Table S30]
